# Supplementary material for: Cocoa Shell Extract Reduces Blood Pressure in Aged Hypertensive Rats via the Cardiovascular Upregulation of Endothelial Nitric Oxide Synthase and Nuclear Factor (Erythroid-Derived 2)-like 2 Protein Expression
Source: Antioxidants (Basel). 2023 Aug 31;12(9):1698. doi: 10.3390/antiox12091698 (PMC10525428; doi:10.3390/antiox12091698)
Supplement: Supplementary file 1 [file antioxidants-12-01698-s001.zip]

Archive with 1 entries (1 files):
- antioxidants-2552315-supplementary.pdf
